# Supplementary material for: Discovery of AI-2 Quorum Sensing Inhibitors Targeting the LsrK/HPr Protein–Protein Interaction Site by Molecular Dynamics Simulation, Virtual Screening, and Bioassay Evaluation
Source: Pharmaceuticals (Basel). 2023 May 12;16(5):737. doi: 10.3390/ph16050737 (PMC10223898; doi:10.3390/ph16050737)
Supplement: Supplementary file 1 [file pharmaceuticals-16-00737-s001.zip]

Archive with 1 entries (1 files):
- pharmaceuticals-2347566-supplementary.pdf
